# Supplementary material for: Enhancing the Biocontrol Potential of the Entomopathogenic Fungus in Multiple Respects via the Overexpression of a Transcription Factor Gene MaSom1
Source: J Fungi (Basel). 2022 Jan 21;8(2):105. doi: 10.3390/jof8020105 (PMC8879238; doi:10.3390/jof8020105)
Supplement: Supplementary file 1 [file jof-08-00105-s001.zip]

Archive with 1 entries (1 files):
- jof-1442286-supplementary.pdf
